# Supplementary material for: Inhibiting Effects of Ginger and Rosemary on the Formation of Heterocyclic Amines, Polycyclic Aromatic Hydrocarbons, and Trans Fatty Acids in Fried Pork Balls
Source: Foods. 2022 Nov 23;11(23):3767. doi: 10.3390/foods11233767 (PMC9738988; doi:10.3390/foods11233767)
Supplement: Supplementary file 1 [file foods-11-03767-s001.zip]

Archive with 1 entries (1 files):
- foods-2011741-supplementary.pdf
